# Supplementary material for: Discrepancy Between Biological Activity and Functional Fracture Healing Following Vitamin K2 Supplementation in an Ovariectomized Rat Model of Osteoporosis
Source: J Clin Med. 2026 Jun 10;15(12):4510. doi: 10.3390/jcm15124510 (PMC13301873; doi:10.3390/jcm15124510)
Supplement: Supplementary file 1 [file jcm-15-04510-s001.zip]

Archive with 1 entries (1 files):
- jcm-4307422-supplementary.pdf
